# Supplementary material for: A novel polypeptide encoded by the circular RNA ZKSCAN1 suppresses HCC via degradation of mTOR
Source: Mol Cancer. 2023 Jan 23;22:16. doi: 10.1186/s12943-023-01719-9 (PMC9869513; doi:10.1186/s12943-023-01719-9)
Supplement: Supplementary file 2 — Additional file 2. [file 12943_2023_1719_MOESM2_ESM.xlsx]

## Sheet: Sheet1
Sequences of Oligonucleotide Primers for the RT-PCR and Real-time qRT-PCR Assay.
	Gene	Sequences (5’- 3’)	Oligo source
Human mRNA	mTOR-F	GAGCGTCTGAGAGAAGAAATGGA	Tsingke Biotechnology（Beijing，China）
	mTOR-R	GAAACTGGTGAAGGGGGTAATG
	mTOR3’UTR-F	GGAGAGCGTCTGAGAGAAGAAAT G
	ZKSCAN1-F	TCGAGGACTCCTGAACTGGAT
	ZKSCAN1-R	CAAGCCCAACCTGTCTGTCT
	hGAPDH-F	ATGGGGAAGGTGAAGGTCG
	hGAPDH-R	GGGGTCATTGATGGCAACAATA
circRNA	circZKSCAN1-F	TCATGGACCTGAGATGCTCG
	circZKSCAN2-R	GCTTCCCGTGATTCAGCAGT
	circEPB4IL5-F	ATCCGGAAAAGCTCGAGGAC
	circEPB4IL5-R	AGGTTCCTGCTGGACACTTG
	circHIPK3-F	TCGGCCAGTCATGTATCAAA
	circHIPK3-R	TGCTTGGCTCTACTTTGAGTTTC
	circASXL1-F	TAAACTGCCTGGCCGAATC
	circASXL1-R	TCCTTCTGCCTCTATGACCTG
	circSMARCA5-F	TGGGCGAAAGTTCACTTAGAA
	circSMARCA5-R	TCTTTGCACCTCTTTCCAAAA
	hsa_circ_0071106-F	GAAGCTGCTGATCGGAAGAAA
	hsa_circ_0071106-R	GCCGGTTCTGCTCTACTTGG
	hsa_circ_0006886-F	GGCAGGAGCTGTGAAGCATA
	hsa_circ_0006886-R	TGGTCTCATCTTCATCTAAGCCT
